# Supplementary material for: Comparative Assessment of Lignan, Tocopherol, Tocotrienol and Carotenoids in 40 Selected Varieties of Flaxseed (Linum usitatissimum L.)
Source: Foods. 2023 Nov 24;12(23):4250. doi: 10.3390/foods12234250 (PMC10706792; doi:10.3390/foods12234250)
Supplement: Supplementary file 1 [file foods-12-04250-s001.zip]

Archive with 1 entries (1 files):
- foods-2660832-supplementary.pdf
